# Supplementary material for: Quantitative Analysis of Radiation-Associated Parenchymal Lung Change
Source: Cancers (Basel). 2022 Feb 14;14(4):946. doi: 10.3390/cancers14040946 (PMC8870325; doi:10.3390/cancers14040946)
Supplement: Supplementary file 1 [file cancers-14-00946-s001.zip]

Archive with 1 entries (1 files):
- cancers-1548275-supplementary.pdf
